# Supplementary material for: Cumulative Impacts of Diverse Land Uses in British Columbia, Canada: Application of the “EnviroScreen” Method
Source: Int J Environ Res Public Health. 2022 Sep 6;19(18):11171. doi: 10.3390/ijerph191811171 (PMC9517321; doi:10.3390/ijerph191811171)
Supplement: Supplementary file 1 [file ijerph-19-11171-s001.zip]

Archive with 1 entries (1 files):
- ijerph-1878734-Supplemental File.pdf
